# Supplementary material for: Does Elemental Sulfur Act as an Effective Measure to Control the Seasonal Growth Dynamics of Potato Tubers (Solanum tuberosum L.)?
Source: Plants (Basel). 2022 Jan 18;11(3):248. doi: 10.3390/plants11030248 (PMC8839987; doi:10.3390/plants11030248)
Supplement: Supplementary file 1 [file plants-11-00248-s001.zip]

Archive with 1 entries (1 files):
- plants-1506600-supplementary.pdf
